# Supplementary material for: A case series of profilometric changes in two implant placement protocols at periodontally compromised non-molar sites
Source: Sci Rep. 2021 Jan 18;11:1714. doi: 10.1038/s41598-021-81402-5 (PMC7813861; doi:10.1038/s41598-021-81402-5)
Supplement: Supplementary file 3 — Supplementary Information 3. [file 41598_2021_81402_MOESM3_ESM.xlsx]

## Sheet: Title page
A case series of profilometric changes in two implant placement protocols at periodontally compromised non-molar sites
Kwantae Noh1, Daniel S. Thoma2, Jung-Chul Park3, Dong-Woon Lee4, Seung-Yun Shin5, Hyun-Chang Lim5*
Authors’ affiliation:
1Department of Prosthodontics, School of Dentistry, Kyung Hee University, Seoul, Republic of Korea
2Clinic of Reconstructive Dentistry, University of Zurich, Zurich, Switzerland
3Department of Periodontology, College of Dentistry, Dankook University, Cheonan-si, Republic of Korea
4Department of Periodontology, Veterans Health Service Medical Center, Seoul, Republic of Korea
5Department of Periodontology, Periodontal-Implant Clinical Research Institute, School of Dentistry, Kyung Hee University, Seoul, Republic of Korea
Running title: Profilometric change after implant placement
Corresponding author:
*Hyun-Chang Lim
Department of Periodontology, Periodontal-Implant Clinical Research Institute, School of Dentistry, Kyung Hee University, 26 Kyungheedae-ro, Dongdaemun-gu, Seoul 02447, Republic of Korea
Tel: +82-2-958-9382, Fax: +82-2-958-9387, E-mail: Hyun-Chang.Lim@khu.ac.kr

## Sheet: 1 year - baseline
Linear measurement												Volume measurement
		EP					LP/ARP
Mid-facial	patient no	1mm	2mm	3mm		patient no	1mm	2mm	3mm			patient no	EP	patient no	LP/ARP
	1	-0.1522	0.068	0.1916		1	-0.1146	-0.0056	0.3467			1	0.9554	1	-2.2851
	2	0.1877	0.1748	0.4808		2	0.3117	0.1645	0.1255			2	2.2566	2	2.0024
	3	-0.3002	-0.19	0.1287		3	-0.0459	-0.0989	0.1207			3	-3.9985	3	1.9002
	4	0.0376	0.0495	0.0009		4	-0.5085	-0.1852	0.5309			4	0.7287	4	-8.3938
	5	0.2641	0.4386	0.5082		5	0.0411	0.0314	0.0132			5	5.5095	5	0.3598
	6	-0.2121	0.0719	0.1012		6	0.3137	0.5035	0.7305			6	-1.8284	6	6.9101
	7	0.1122	0.0765	0.2442		7	0.215	0.2059	0.5243			7	3.0278	7	1.3432
						8	0.2641	0.4386	0.5082					8	4.4233
						9	0.0273	0.2105	0.1138					9	1.7
		EP					LP/ARP
Mesial line angle	patient no	1mm	2mm	3mm		patient no	1mm	2mm	3mm
	1	-0.2013	0.0033	0.1771		1	-0.2714	-0.1354	-0.0821
	2	0.1231	0.1571	0.2644		2	-0.2496	0.1955	0.1076
	3	-0.7644	-0.267	-0.0533		3	0.1324	0.0878	0.0104
	4	0.0149	-0.1011	-0.099		4	-0.7776	-0.5187	-0.1683
	5	0.1359	0.3684	0.5169		5	0.1492	0.0872	-0.0287
	6	-0.1845	0.09	0.1603		6	0.4234	0.5805	0.6479
	7	0.0577	0.1328	0.286		7	0.1812	-0.0162	0.416
						8	-0.0928	0.1648	0.259
						9	0.0017	0.0856	-0.0126
		EP					LP/ARP
Distal line angle	patient no	1mm	2mm	3mm		patient no	1mm	2mm	3mm
	1	-0.0979	0.0176	0.1642		1	-0.2409	0.2222	0.3039
	2	0.2797	0.0166	0.1185		2	0.3395	0.1778	0.1351
	3	-0.3248	-0.0544	0.2678		3	-0.143	0.1423	0.0745
	4	0.0753	0.0766	0.053		4	-0.1209	0.0761	0.2223
	5	-0.0928	0.1648	0.259		5	-0.0663	0.0528	0.1023
	6	-0.2963	-0.0367	0.1457		6	0.3873	0.6949	0.9997
	7	0.0257	0.1122	0.2346		7	0.3125	0.344	0.5758
						8	0.1359	0.3684	0.5169
						9	0.0095	0.1377	0.1664

## Sheet: 6 mo -baseline
Linear measurement												Volume measurement
		EP					LP/ARP
Mid-facial	patient no	1mm	2mm	3mm		patient no	1mm	2mm	3mm			patient no	EP	patient no	LP/ARP
	1	-0.2386	-0.1033	-0.0511		1	-0.0763	0.018	0.4046			1	-1.7728	1	-1.6122
	2	0.0541	-0.0212	0.1181		2	0.2466	0.1902	0.1877			2	2.8242	2	1.0279
	3	-0.493	-0.258	-0.2265		3	-0.0864	-0.0474	0.2583			3	-7.4758	3	1.2473
	4	-0.14	-0.0701	0.0106		4	-0.3339	-0.0972	0.2357			4	-1.8041	4	-5.8989
	5	0.3021	0.4133	0.4568		5	-0.1195	0.0456	0.0579			5	5.565	5	0.0607
	6	-0.1917	0.0558	0.0742		6	0.3277	0.3809	0.7044			6	-1.1895	6	6.2239
	7	0.0295	0.2568	0.3299		7	0.2821	0.2182	0.4401			7	3.4839	7	1.4472
						8	0.3407	0.3799	0.4116					8	4.9444
						9	-0.2506	0.0023	0.1695					9	0.1488
		EP					LP/ARP
Mesial line angle	patient no	1mm	2mm	3mm		patient no	1mm	2mm	3mm
	1	-0.3848	-0.1349	-0.0735		1	-0.1003	-0.0986	-0.0179
	2	0.0187	-0.0205	0.0176		2	-0.2572	0.1397	0.1334
	3	-0.8519	-0.4591	-0.2894		3	-0.0204	0.097	0.1242
	4	-0.0917	0.017	0.1135		4	-0.6003	-0.368	-0.0638
	5	0.1656	0.3741	0.4199		5	-0.03	0.032	0.0032
	6	-0.1297	0.1221	0.1687		6	0.2683	0.3676	0.5557
	7	0.0434	0.1618	0.3585		7	0.2523	0.0114	0.3867
						8	0.3705	0.4	0.3738
						9	-0.2883	-0.075	0.0268
		EP					LP/ARP
Distal line angle	patient no	1mm	2mm	3mm		patient no	1mm	2mm	3mm
	1	-0.1592	-0.1961	-0.1575		1	-0.1513	0.2802	0.4101
	2	0.4345	0.1059	-0.0225		2	0.3553	0.1881	0.2753
	3	-0.532	-0.3074	-0.0692		3	-0.1073	-0.0041	0.228
	4	-0.1807	-0.1532	-0.0703		4	-0.0608	0.0881	0.2625
	5	-0.0021	0.2101	0.3115		5	-0.1921	-0.0154	0.0885
	6	-0.2348	0.0169	0.1957		6	0.3792	0.7646	1.0014
	7	0.2118	0.2378	0.3213		7	0.3005	0.2764	0.4608
						8	0.3455	0.3634	0.417
						9	-0.1971	-0.0171	0.2444

## Sheet: 3 mo - baseline
Linear measurement												Volume measurement
		EP					LP/ARP
Mid-facial	patient no	1mm	2mm	3mm		patient no	1mm	2mm	3mm			patient no	EP	patient no	LP/ARP
	1	-0.2774	-0.0659	0.1136		1	-0.1671	-0.0372	0.2984			1	-0.8125	1	-1.3395
	2	-0.1661	-0.1328	-0.0262		2	0.179	0.0615	0.0429			2	-0.2029	2	3.0229
	3	-0.2165	-0.0808	-0.0904		3	0.1294	0.1221	0.0789			3	-2.3689	3	3.0018
	4	-0.1278	-0.0457	-0.0163		4	-0.2805	-0.0581	0.0908			4	-1.4027	4	-5.2617
	5	0.3097	0.3935	0.431		5	-0.1706	-0.0343	-0.0078			5	5.7706	5	-0.8778
	6	-0.2314	-0.0984	-0.0758		6	0.164	0.2591	0.5245			6	-1.3937	6	3.3701
	7	0.3465	0.359	0.7231		7	0.3021	0.2067	0.5071			7	7.5428	7	3.4599
						8	0.2931	0.3892	0.4451					8	4.5981
						9	0.0579	0.2702	0.2757					9	2.3037
		EP					LP/ARP
Mesial line angle	patient no	1mm	2mm	3mm		patient no	1mm	2mm	3mm
	1	-0.4212	-0.1476	0.0295		1	-0.1373	-0.1228	-0.0736
	2	-0.1144	-0.1329	-0.0811		2	-0.351	0.174	0.0589
	3	-0.4697	-0.2018	-0.0919		3	-0.0105	0.1388	0.0683
	4	-0.0389	0.058	0.1351		4	-0.5406	-0.3309	-0.0757
	5	0.194	0.4203	0.3581		5	-0.1139	-0.0278	-0.036
	6	-0.0713	0.0964	0.1067		6	0.1299	0.2618	0.4486
	7	0.266	0.4061	0.6632		7	0.2118	-0.03	0.3763
						8	0.3147	0.3815	0.3876
						9	0.0173	0.1369	0.1344
		EP					LP/ARP
Distal line angle	patient no	1mm	2mm	3mm		patient no	1mm	2mm	3mm
	1	-0.2038	-0.0917	0.0945		1	-0.1185	0.2368	0.3052
	2	0.1624	-0.1384	-0.044		2	0.2461	0.0862	0.1095
	3	-0.2498	-0.1494	0.0103		3	0.3145	0.1641	0.0963
	4	-0.1544	-0.1349	-0.0963		4	0.0018	0.1183	0.2023
	5	0.0962	0.2406	0.3131		5	-0.218	-0.0597	0.0116
	6	-0.1677	-0.0671	0.0007		6	0.1828	0.5133	0.7585
	7	0.2256	0.2293	0.5218		7	0.3142	0.273	0.5806
						8	0.316	0.3576	0.4458
						9	0.1677	0.2103	0.3626
